# Supplementary material for: Synergistically Enhancing Capacitive Performance of Ti3C2Tx MXene via Building Hierarchical Structure of TiO2 Nanowire/MXene Composites and Utilizing Iron-Ion-Based Redox-Active Electrolytes
Source: Nanomaterials (Basel). 2026 May 27;16(11):671. doi: 10.3390/nano16110671 (PMC13257605; doi:10.3390/nano16110671)
Supplement: Supplementary file 1 [file nanomaterials-16-00671-s001.zip]

Archive with 1 entries (1 files):
- nanomaterials-4312965-supplementary.pdf
